# Supplementary material for: Generation of biophysical neuron model parameters from recorded electrophysiological responses
Source: eLife. 2025 Nov 24;13:RP95607. doi: 10.7554/eLife.95607 (PMC12643469; doi:10.7554/eLife.95607)
Supplement: Supplementary file 1. [file elife-95607-supp1.zip]

Archive with 3 entries (2 files):
- Supporting files 1/
- Supporting files 1/predicted_params.xlsx
- Supporting files 1/Readme.txt
