# Supplementary material for: Generation of biophysical neuron model parameters from recorded electrophysiological responses
Source: eLife. 2025 Nov 24;13:RP95607. doi: 10.7554/eLife.95607 (PMC12643469; doi:10.7554/eLife.95607)
Supplement: Supplementary file 1. [file elife-95607-supp1.zip › Supporting files 1/Readme.txt]

predicted parameters.xlsx

Lists all EP-GAN (32k) fitted parameters (small and large HH-models) for 9 experimentally recorded C. elegans neurons.
Column names Min, Max, Fitted each represents:

Min - Minimum value for the parameter 
Max - Maximum value for the parameter 
Fitted - Indicates whether the parameter is fitted by the estimation methods (GDE3, NSDE, DEMO, NSGA2, EPGAN). O -> Fitted, X -> Not fitted.
